# Supplementary material for: Effect of Compound Kushen Injection, a Natural Compound Mixture, and Its Identified Chemical Components on Migration and Invasion of Colon, Brain, and Breast Cancer Cell Lines
Source: Front Oncol. 2019 Apr 26;9:314. doi: 10.3389/fonc.2019.00314 (PMC6498862; doi:10.3389/fonc.2019.00314)
Supplement: Supplementary Data Sheet 2 — Significantly perturbed pathways, as determined by SPIA analysis of the transcriptome from CKI treated MDA-MB-231 cells. (pG < 0.05). [file Data_Sheet_2.CSV]

	Name	ID	pSize	NDE	pNDE	tA	pPERT	pG	pGFdr	pGFWER	Status	KEGGLINK
1	HTLV-I infection	5166	263	104	1.40E-44	3.395053285	0.638	9.14E-43	1.24E-40	1.24E-40	Activated	http://www.genome.jp/dbget-bin/show_pathway?hsa05166+8829+7040+7042+83660+4773+4775+11261+821+3716+6776+3133+3134+10524+22808+4893+291+292+293+706+7416+5901+109+113+115+5566+5567+1385+468+7048+4087+4088+4089+5111+54107+5424+5425+5426+57804+1026+246184+29945+51433+51434+8697+8881+991+9232+4085+9184+5902+55697+4790+5970+4791+1147+9020+3551+8517+3554+4214+4215+5599+5601+3725+598+331+5290+5293+5295+2…
2	Pathways in cancer	5200	325	110	1.61E-39	8.313911855	0.552	8.07E-38	5.49E-36	1.10E-35	Activated	http://www.genome.jp/dbget-bin/show_pathway?hsa05200+842+1499+7477+7483+81029+1495+1282+2335+3914+3673+3685+5747+7855+8322+8325+25+1398+1399+867+868+5290+5293+5295+6776+3716+1956+2064+3480+4233+2260+7170+7039+3326+7184+2932+324+1147+3551+8517+598+6774+2885+6654+6655+4893+673+5604+83593+11186+4790+4791+5970+6789+595+5335+5900+5898+387+5879+5880+5599+5601+998+3725+2353+7157+5727+51684+2271+112399+5…
3	Epstein-Barr virus infection	5169	201	82	1.21E-36	6.988574925	0.097	1.01E-35	4.57E-34	1.37E-33	Activated	http://www.genome.jp/dbget-bin/show_pathway?hsa05169+3122+3123+3133+3134+10014+10971+7531+7533+7534+3315+26993+983+27044+3066+5757+2033+890+1017+7157+7185+7188+8517+1147+4794+9020+3551+4790+5970+10454+23118+4791+960+5609+5606+5599+5601+1432+5603+6300+3725+5290+5293+5295+207+2932+4067+5335+246721+5430+5431+5432+5436+5437+5438+548644+11128+55718+84265+29110+440275+9451+7431+5901+5566+5567+1459+1026…
4	Protein processing in endoplasmic reticulum	4141	166	72	1.86E-34	7.529436138	0.017	2.62E-34	8.90E-33	3.56E-32	Activated	http://www.genome.jp/dbget-bin/show_pathway?hsa04141+468+5599+5601+5609+821+23645+2923+23480+29927+55176+1603+6184+7991+80267+9695+10427+10483+10802+9632+9871+3998+7353+55666+30001+10905+7841+84447+7326+3309+7095+22926+2081+440275+9451+8720+5886+55768+10277+9373+6400+79139+10956+27248+55829+7321+3300+80331+10130+10961+5034+9601+51726+5611+64215+6500+91445+3326+4780+51128+56681+10113+7184+23471+10…
5	Cell cycle	4110	124	61	2.81E-33	-7.879457039	0.265	5.76E-32	1.57E-30	7.83E-30	Inhibited	http://www.genome.jp/dbget-bin/show_pathway?hsa04110+4171+4172+4173+4174+4175+4176+23594+23595+4999+5000+5001+246184+29945+51433+51434+8697+8881+6500+983+5111+10926+4085+699+9184+8555+10971+7531+7533+7534+2810+1111+1026+2033+7465+9232+7157+1028+7040+7042+4089+4087+4088+991+994+2932+891+890+1017+1019+898+595+896+8379+1031+5885+5933+1875+25+7027+7029+3066
6	Viral carcinogenesis	5203	207	79	6.13E-33	-0.403500746	0.574	2.66E-31	6.04E-30	3.62E-29	Inhibited	http://www.genome.jp/dbget-bin/show_pathway?hsa05203+7157+1739+5829+5933+9519+3725+10379+8517+5366+7185+7188+5595+10488+1385+468+3716+6774+6776+5290+5293+5295+4790+4791+5970+1017+1019+5423+8379+55697+5902+2648+6722+4067+595+896+890+28973+898+23352+4893+10971+7531+7533+7534+2967+27044+2033+1026+10013+10014+3066+51564+55869+79885+83933+8841+9734+998+5879+387+2934+81+87+991+1111+3665+3572+718+3133+3…
7	Neurotrophin signaling pathway	4722	120	59	3.22E-32	-8.304645674	0.291	7.00E-31	1.36E-29	9.52E-29	Inhibited	http://www.genome.jp/dbget-bin/show_pathway?hsa04722+627+5290+5293+5295+5335+6464+2885+4804+207+4893+5604+673+6654+6655+5595+6195+1398+1399+2889+5906+2549+2932+4794+4790+5970+468+5163+6272+57498+8986+818+5599+5601+387+7157+4214+3725+3667+1432+5603+6300+4215+396+397+10603+10019+25+5609+998+5879+27018+8767+3656+7531+3551+801+805+808+5663
8	RNA transport	3013	157	67	1.21E-31	-0.639919388	0.493	4.34E-30	7.38E-29	5.91E-28	Inhibited	http://www.genome.jp/dbget-bin/show_pathway?hsa03013+5901+22916+1207+50628+79760+11171+3837+9939+4116+9775+22985+10921+10250+5411+10189+23636+9688+53371+59343+79023+57122+79902+8480+23225+100101267+9883+55706+4927+7329+5905+6612+6613+8086+1915+1917+51068+10289+1964+3646+8662+8664+8665+8666+8667+10248+10799+138716+51367+9984+84321+79228+80145+26986+8761+1968+10605+1974+8672+1983+26019+1975+10460+8…
9	Herpes simplex infection	5168	184	72	5.70E-31	-4.091662325	0.445	1.81E-29	2.74E-28	2.46E-27	Inhibited	http://www.genome.jp/dbget-bin/show_pathway?hsa05168+8764+5818+7185+7188+5599+5601+4790+5970+2353+3725+718+148022+4615+10454+23118+3665+8517+9641+29110+64135+997+6500+3434+5371+6672+2033+7157+1936+29997+10445+406+5187+112950+51616+6877+6884+83860+9519+3150+440275+9451+4939+4940+10189+3454+3455+3459+3460+3716+7297+10379+6890+3133+3134+5430+10929+6426+6427+6428+6430+6431+6432+1459+1017+983+3122+312…
10	Focal adhesion	4510	201	75	1.37E-30	-1.700318903	0.87	8.33E-29	1.13E-27	1.13E-26	Inhibited	http://www.genome.jp/dbget-bin/show_pathway?hsa04510+3690+3691+3672+3673+3678+3685+2318+998+4638+10398+10627+207+5170+55742+3611+7414+5290+5293+5295+83660+23396+81+87+5747+5829+2909+2534+387+1282+1289+1291+1293+2335+3371+3914+7057+857+858+329+330+331+2002+5595+595+896+5604+673+6654+6655+2885+1956+2064+3480+4233+5228+7422+7423+7424+6464+1398+1399+2889+5906+1793+5599+5601+3725+5058+5879+5880+7410+1…
11	Insulin signaling pathway	4910	138	59	4.25E-28	16.80440495	0.209	5.83E-27	7.20E-26	7.92E-25	Activated	http://www.genome.jp/dbget-bin/show_pathway?hsa04910+7248+51763+3551+5599+5601+5792+5770+122809+8835+2002+8569+5595+2194+5563+5571+5509+79660+5256+801+805+808+5566+5567+5575+31+6194+5836+57521+6654+6655+4893+5604+6464+9322+6198+2885+673+5106+2203+23265+207+5290+5293+5295+2932+6720+2889+3098+3099+80201+1398+1399+10603+5170+867+868+3667+8660+2319
12	MAPK signaling pathway	4010	268	83	3.84E-27	-3.290754589	0.512	1.23E-25	1.39E-24	1.67E-23	Inhibited	http://www.genome.jp/dbget-bin/show_pathway?hsa04010+11072+11221+1843+1845+1846+1847+1848+56940+5495+81579+3925+4790+4791+5970+1147+3551+8517+9020+5595+8649+5604+673+5906+5566+5567+22808+4893+6654+6655+2768+2885+2260+1956+782+627+994+8986+7867+468+4149+7157+2002+1432+5603+6300+5606+5494+207+51347+3315+9064+51776+9175+5871+6788+6789+23118+10454+7048+3554+7040+7042+5879+5880+998+5058+10746+4215+947…
13	Regulation of actin cytoskeleton	4810	213	71	1.40E-25	18.70801259	0.025	2.16E-25	2.26E-24	2.94E-23	Activated	http://www.genome.jp/dbget-bin/show_pathway?hsa04810+7114+10092+10093+10095+5216+5217+324+8976+10152+10458+54434+54961+85464+1072+3984+3985+2934+7414+200576+23396+5305+8394+8396+81+87+4478+5962+7430+5829+6548+10398+10627+4638+28964+5058+8874+998+5879+5880+387+23365+128239+2909+7410+5595+5604+673+5290+5293+5295+1793+1398+1399+5747+3672+3673+3678+3685+3690+3691+2335+22808+4893+2768+6654+6655+1956+2…
14	Lysosome	4142	121	53	5.16E-26	-0.525984225	0.212	6.65E-25	6.46E-24	9.04E-23	Inhibited	http://www.genome.jp/dbget-bin/show_pathway?hsa04142+50617+51606+533+535+1075+1512+1514+1520+8722+5641+1200+2717+3074+4758+4669+2517+411+2799+3423+3988+23659+427+2760+5660+9374+968+950+1497+26503+9741+4864+1203+8763+6272+256471+138050+1211+3482+4074+10053+130340+162+164+8905+8907+10947+26985+8943+23163+10717+23431+285362+57192
15	Pancreatic cancer	5212	70	39	1.95E-24	8.945864955	0.106	1.19E-23	1.08E-22	1.62E-21	Activated	http://www.genome.jp/dbget-bin/show_pathway?hsa05212+2064+5290+5293+5295+207+5879+5880+1147+3551+8517+4790+5970+598+673+842+5604+5595+5900+5898+5599+5601+7039+3716+6774+5228+7422+7423+7424+998+1019+7040+7042+7048+4087+4088+4089+7157+1956+595
16	Influenza A	5164	174	61	1.69E-23	2.084551584	0.636	5.79E-22	4.92E-21	7.87E-20	Activated	http://www.genome.jp/dbget-bin/show_pathway?hsa05164+64135+29110+9641+148022+3551+4790+5970+3725+2033+3665+5290+5293+5295+207+4615+3454+3455+3716+7297+10379+4599+4939+4940+5371+3122+3123+5606+1432+5603+6300+5609+5599+5601+440275+9451+5611+8743+8793+8795+8797+293+7416+54205+842+2932+3836+3838+5604+5595+60+71+8106+8480+11100+79671+3267+10625+5045+3459+3460+7099
17	Hepatitis C	5160	131	49	1.45E-20	6.600284917	0.1	7.09E-20	5.68E-19	9.65E-18	Activated	http://www.genome.jp/dbget-bin/show_pathway?hsa05160+29110+9641+3665+4790+5970+148022+8517+1147+3551+3454+3455+3716+7297+10379+1364+24146+100506658+5519+5520+6774+4939+4940+440275+9451+3659+1432+5603+6300+5595+3434+3646+1956+2885+6654+6655+4893+673+5290+5293+5295+207+2932+7157+1026+5599+5601+3949+5163+5465
18	Renal cell carcinoma	5211	70	35	5.07E-20	8.536622748	0.033	8.18E-20	6.18E-19	1.11E-17	Activated	http://www.genome.jp/dbget-bin/show_pathway?hsa05211+7040+7042+5228+7422+7423+7424+9915+2033+112399+54583+3091+7039+2271+5879+1398+1399+2889+6654+6655+2885+4233+2549+5058+5906+998+2113+207+5290+5293+5295+3725+5595+5604+673+4893
19	Huntington's disease	5016	184	60	2.63E-21	0.590258308	0.694	8.91E-20	6.38E-19	1.21E-17	Activated	http://www.genome.jp/dbget-bin/show_pathway?hsa05016+126328+4704+4705+4711+4713+4716+4719+4720+4723+4724+4728+6391+1537+7385+7386+7388+9167+10476+498+506+509+515+516+517+3064+3066+627+2033+246721+5430+5431+5432+5436+5437+5438+548644+1742+5331+3708+10105+291+292+293+7416+54205+4899+6648+2876+9519+7157+1211+163+10540+51164+146754+7052+842+10488+1385+27113
20	Chronic myeloid leukemia	5220	73	36	2.72E-20	4.867448273	0.325	4.17E-19	2.83E-18	5.67E-17	Activated	http://www.genome.jp/dbget-bin/show_pathway?hsa05220+861+598+25+7157+7040+7042+3066+7048+6776+4089+4790+5970+1147+3551+8517+1026+6654+6655+2885+6464+9846+1398+1399+867+868+4088+1019+595+207+5290+5293+5295+5595+5604+673+4893
21	ErbB signaling pathway	4012	87	37	4.37E-18	25.67168673	0.004	8.12E-19	5.26E-18	1.10E-16	Activated	http://www.genome.jp/dbget-bin/show_pathway?hsa04012+2885+2002+6776+2064+1956+2932+6198+1026+5058+2549+7039+5609+867+868+5599+5601+1398+1399+5747+6654+6655+6464+818+5335+1839+3084+3725+25+5290+5293+5295+207+374+5595+5604+673+4893
22	Osteoclast differentiation	4380	132	48	1.41E-19	7.169592515	0.224	1.45E-18	8.95E-18	1.97E-16	Activated	http://www.genome.jp/dbget-bin/show_pathway?hsa04380+1540+9846+9020+1147+8517+3551+4790+5970+10454+23118+5604+5599+5601+1432+5603+6300+3454+3455+3716+7297+10379+2534+5290+5293+5295+207+3554+3459+3460+2353+3725+3726+8061+7006+11261+1385+3690+4773+2274+7040+7042+7048+4791+8878+2885+5595+5609+5879
23	RNA degradation	3018	71	35	9.22E-20	-0.933697879	0.459	1.93E-18	1.14E-17	2.62E-16	Inhibited	http://www.genome.jp/dbget-bin/show_pathway?hsa03018+2023+2026+87178+23016+23404+22894+6499+5393+118460+11340+56915+5394+4848+4850+57472+9337+25904+28960+55802+167227+57819+27258+25804+23658+11157+51690+51691+22803+80153+3313+3329+170506+10950+26986+8761
24	T cell receptor signaling pathway	4660	108	42	1.41E-18	9.279469451	0.113	7.03E-18	3.99E-17	9.57E-16	Activated	http://www.genome.jp/dbget-bin/show_pathway?hsa04660+1019+4794+4790+5970+3551+8517+1147+9020+207+8915+84433+5163+2885+5290+5293+5295+6654+6655+4893+2353+3725+4773+4775+11261+7006+5335+7410+387+998+5058+2534+867+868+5604+5595+5609+5601+1739+1432+5603+6300+2932
25	Epithelial cell signaling in Helicobacter pylori infection	5120	68	33	1.90E-18	5.867500346	0.098	8.21E-18	4.47E-17	1.12E-15	Activated	http://www.genome.jp/dbget-bin/show_pathway?hsa05120+1432+5603+6300+3725+5599+5601+1147+8517+3551+50617+51382+51606+523+528+529+533+535+8992+9296+5058+4790+5970+998+5879+9020+4233+5335+6868+1839+102+1956+4067+28964
26	Measles	5162	134	47	1.83E-18	2.849629907	0.525	4.07E-17	2.13E-16	5.54E-15	Activated	http://www.genome.jp/dbget-bin/show_pathway?hsa05162+4615+3665+7099+4790+5970+64135+3454+3455+3716+7297+10379+4939+4940+3459+3460+4478+2534+5290+5293+5295+207+8667+6774+6776+4599+10399+868+440275+9451+1147+8743+8793+8795+8797+1459+7157+27113+9367+595+896+898+1017+1019+2932+23118+9641+29110
27	Shigellosis	5131	61	31	3.65E-18	-1.046992138	0.833	1.26E-16	6.14E-16	1.71E-14	Inhibited	http://www.genome.jp/dbget-bin/show_pathway?hsa05131+5879+1793+1398+1399+25+998+10092+10093+10095+7414+8767+8517+1147+3551+4790+5970+5599+5601+5595+1432+5603+6300+23291+8945+8976+5216+5217+60+71+3678+960
28	p53 signaling pathway	4115	68	32	1.98E-17	-3.718624622	0.156	1.27E-16	6.14E-16	1.73E-14	Inhibited	http://www.genome.jp/dbget-bin/show_pathway?hsa04115+4194+1111+2810+1017+898+8493+900+901+50484+1643+55240+3732+7057+5054+1026+64393+9540+51512+55367+8795+983+54205+842+7157+1019+595+896+51246+83667+891+27113+5366
29	Bacterial invasion of epithelial cells	5100	70	33	5.84E-18	4.970513009	0.543	1.31E-16	6.14E-16	1.78E-14	Activated	http://www.genome.jp/dbget-bin/show_pathway?hsa05100+1499+1495+5879+79658+998+3678+10092+10093+10095+60+71+1793+5829+5747+1398+1399+5290+5293+5295+867+868+4233+1759+1211+8976+2549+6464+2335+857+858+3611+7414+387
30	Phosphatidylinositol signaling system	4070	81	35	1.87E-17	0.837853611	0.233	1.78E-16	8.08E-16	2.43E-14	Activated	http://www.genome.jp/dbget-bin/show_pathway?hsa04070+64768+113026+5331+5335+801+805+808+3708+10423+5290+5293+5295+23396+8394+200576+5297+5298+55300+55361+5289+1609+8527+3631+5286+56623+8867+8871+5305+8396+4534+3612+3628+51763+3705+80271
31	Prostate cancer	5215	89	36	8.68E-17	14.31691652	0.052	1.85E-16	8.10E-16	2.51E-14	Activated	http://www.genome.jp/dbget-bin/show_pathway?hsa05215+4790+5970+595+2033+1026+1017+1499+4893+7157+1956+2064+2260+3480+1147+3551+8517+842+10488+1385+468+898+7039+5170+6654+6655+2885+2932+3326+7184+207+5290+5293+5295+5595+5604+673
32	Wnt signaling pathway	4310	151	49	1.40E-17	-2.219156362	0.579	3.27E-16	1.39E-15	4.44E-14	Inhibited	http://www.genome.jp/dbget-bin/show_pathway?hsa04310+4087+4088+4773+4775+11261+818+5331+7855+8322+8325+81029+5599+5601+5879+5880+387+23002+144165+81839+5467+595+896+8061+3725+4089+2033+8607+57680+6500+23291+8945+79718+27101+324+7157+5519+5525+5526+1499+5566+5567+5663+2932+59343+1459+22943+4041+7477+7483
33	Fc gamma R-mediated phagocytosis	4666	95	37	1.43E-16	6.978299336	0.209	1.17E-15	4.82E-15	1.59E-13	Activated	http://www.genome.jp/dbget-bin/show_pathway?hsa04666+4067+5290+5293+5295+5335+5604+5595+207+6198+7410+5879+5880+10810+10092+10093+10095+998+8976+1398+1399+5338+5058+3984+3985+1072+8853+4082+65108+4651+2934+23396+8394+8613+9846+382+1759+8877
34	Oocyte meiosis	4114	112	41	4.61E-17	-2.23775455	0.719	1.29E-15	5.16E-15	1.75E-13	Inhibited	http://www.genome.jp/dbget-bin/show_pathway?hsa04114+983+4085+6195+5595+5604+246184+29945+51433+51434+8697+8881+991+9232+891+6500+898+1017+23291+8945+818+6790+3708+801+805+808+11261+5566+5567+109+113+115+10971+7531+7533+7534+6300+5525+5526+5519+3480+699
35	Colorectal cancer	5210	62	30	7.40E-17	1.878540793	0.47	1.35E-15	5.26E-15	1.84E-13	Activated	http://www.genome.jp/dbget-bin/show_pathway?hsa05210+7040+7042+5290+5293+5295+842+324+4087+4088+4089+4292+4436+673+5599+5601+5900+387+5879+5880+595+5604+5595+3725+2353+54205+7157+2932+1499+207+7048
36	GnRH signaling pathway	4912	101	36	9.58E-15	23.68775148	0.01	3.63E-15	1.37E-14	4.94E-13	Activated	http://www.genome.jp/dbget-bin/show_pathway?hsa04912+109+113+115+5331+998+468+818+5606+1432+5603+6300+10746+4214+4215+81579+3708+801+805+808+4323+5338+5566+5567+2002+5595+5604+4893+6654+6655+2885+1956+1839+5609+5599+5601+3725
37	Tuberculosis	5152	179	52	2.92E-16	5.337721357	0.471	5.15E-15	1.89E-14	7.01E-13	Activated	http://www.genome.jp/dbget-bin/show_pathway?hsa05152+9902+5868+5869+5289+50617+51606+533+535+7879+801+805+808+818+8877+11261+2033+3716+3460+1385+4800+4802+1051+1054+5595+4790+5970+4615+7099+207+54205+842+3122+3123+1520+23365+387+7421+8767+8915+3459+3329+3313+5599+5601+1432+5603+6300+7040+7042+3656+3588+718
38	Progesterone-mediated oocyte maturation	4914	86	35	1.84E-16	-0.425197117	0.906	6.21E-15	2.22E-14	8.45E-13	Inhibited	http://www.genome.jp/dbget-bin/show_pathway?hsa04914+3480+109+113+115+983+207+246184+29945+51433+51434+8697+8881+4085+8379+699+994+891+3326+5566+5567+6195+5595+5604+2773+1017+890+1432+5599+5601+5603+6300+5290+5293+5295+673
39	Toxoplasmosis	5145	134	43	2.04E-15	3.22672352	0.458	3.33E-14	1.16E-13	4.53E-12	Activated	http://www.genome.jp/dbget-bin/show_pathway?hsa05145+4615+10454+23118+1147+3551+8517+4790+5970+5595+5599+5601+1432+5603+6300+5606+2773+2775+598+329+330+331+3716+3122+3123+54205+6774+842+5290+5293+5295+5163+207+81579+3914+7099+3459+3460+10105+3949+7040+7042+3588+7297
40	Pathogenic Escherichia coli infection	5130	55	26	1.72E-14	-9.184023584	0.112	6.72E-14	2.28E-13	9.14E-12	Inhibited	http://www.genome.jp/dbget-bin/show_pathway?hsa05130+7099+10376+7277+7846+84790+10971+7534+3875+1499+100506658+7430+998+25+2534+8976+9181+387+4691+10381+203068+84617+10092+10093+10095+60+71
41	mTOR signaling pathway	4150	64	28	2.01E-14	-2.195484773	0.231	1.58E-13	5.24E-13	2.15E-11	Inhibited	http://www.genome.jp/dbget-bin/show_pathway?hsa04150+51719+673+8408+6194+1975+6198+5228+7422+7423+7424+3091+57521+253260+5563+54541+7248+6195+5595+207+5170+5290+5293+5295+10325+10670+58528+3667+3551
42	Transcriptional misregulation in cancer	5202	178	50	4.76E-15	0	1	1.62E-13	5.24E-13	2.20E-11	Inhibited	http://www.genome.jp/dbget-bin/show_pathway?hsa05202+2130+2115+2118+2521+6760+7030+9915+8938+4233+1026+7048+1051+7849+5546+2119+85414+1655+5328+6935+6692+861+5371+330+7185+598+6929+5087+4299+860+51274+8091+3480+4149+7157+5747+4804+4221+4300+84444+1848+6495+1031+604+7468+3021+8148+5327+3066+4790+5970
43	Endometrial cancer	5213	52	24	3.39E-13	8.795776523	0.134	1.44E-12	4.56E-12	1.96E-10	Activated	http://www.genome.jp/dbget-bin/show_pathway?hsa05213+1499+4893+7157+324+2932+1495+842+3611+2064+5170+6654+6655+2885+4292+2002+1956+595+207+5290+5293+5295+5595+5604+673
44	B cell receptor signaling pathway	4662	76	29	4.90E-13	7.247254071	0.18	2.74E-12	8.47E-12	3.73E-10	Activated	http://www.genome.jp/dbget-bin/show_pathway?hsa04662+4794+4790+5970+3551+8517+1147+2932+8915+84433+207+7410+5290+5293+5295+8519+2353+3725+4893+4773+4775+11261+5879+5880+4067+5604+5595+6654+6655+2885
45	Acute myeloid leukemia	5221	57	25	4.63E-13	3.448548849	0.275	3.91E-12	1.18E-11	5.32E-10	Activated	http://www.genome.jp/dbget-bin/show_pathway?hsa05221+4893+861+5467+4790+5970+6774+6776+595+5371+5292+1147+3551+8517+11040+6198+6654+6655+2885+207+5290+5293+5295+5595+5604+673
46	Alzheimer's disease	5010	168	45	6.82E-13	-3.323750485	0.226	4.70E-12	1.39E-11	6.39E-10	Inhibited	http://www.genome.jp/dbget-bin/show_pathway?hsa05010+5663+51107+102+6868+351+842+54205+126328+4704+4705+4711+4713+4716+4719+4720+4723+4724+4728+6391+1537+7385+7386+7388+10476+498+506+509+515+516+517+9167+3708+5331+3028+5595+9451+2081+22926+801+805+808+11261+322+840+2932
47	Salmonella infection	5132	86	31	4.71E-13	3.172883746	0.378	5.41E-12	1.56E-11	7.35E-10	Activated	http://www.genome.jp/dbget-bin/show_pathway?hsa05132+5879+998+4790+5970+5599+5601+10092+10093+10095+8976+2353+3725+60+71+7099+4615+2318+5216+5217+1783+51143+7879+64837+5595+1432+5603+6300+29941+3459+3460+4628
48	Parkinson's disease	5012	131	39	6.01E-13	-2.431375567	0.43	7.75E-12	2.15E-11	1.05E-09	Inhibited	http://www.genome.jp/dbget-bin/show_pathway?hsa05012+7318+7332+9246+11315+65018+54205+126328+4704+4705+4711+4713+4716+4719+4720+4723+4724+4728+6391+1537+7385+7386+7388+9167+10476+498+506+509+515+516+517+27429+10105+291+292+293+7416+7326+842+6571
49	Vibrio cholerae infection	5110	54	24	9.48E-13	1.354306027	0.273	7.76E-12	2.15E-11	1.06E-09	Activated	http://www.genome.jp/dbget-bin/show_pathway?hsa05110+50617+51382+51606+523+528+529+533+535+8992+9296+30001+5335+5566+5567+23480+29927+55176+60+71+9601+109+115+10945+11014
50	Apoptosis	4210	87	31	6.74E-13	2.424234361	0.686	1.36E-11	3.70E-11	1.85E-09	Activated	http://www.genome.jp/dbget-bin/show_pathway?hsa04210+11261+598+1676+7157+329+330+331+842+840+4790+5970+839+5566+5567+5575+54205+207+9020+1147+3551+8517+5290+5293+5295+3656+4615+3554+8793+8795+8797+8743
51	Chagas disease (American trypanosomiasis)	5142	104	34	9.20E-13	2.80401146	0.594	1.60E-11	4.26E-11	2.17E-09	Activated	http://www.genome.jp/dbget-bin/show_pathway?hsa05142+7099+718+4615+5599+5601+1432+5603+6300+5595+2353+3725+148022+4790+5970+1147+3551+8517+3459+3460+7048+4087+4088+5054+2773+2775+5331+5290+5293+5295+207+7040+7042+5519+5520
52	Non-small cell lung cancer	5223	54	23	8.35E-12	12.19587181	0.11	2.64E-11	6.89E-11	3.59E-09	Activated	http://www.genome.jp/dbget-bin/show_pathway?hsa05223+842+207+5170+5290+5293+5295+1019+595+4893+7157+5335+7039+1956+6789+2064+6654+6655+2885+11186+83593+5595+5604+673
53	Small cell lung cancer	5222	84	30	1.47E-12	-1.62441109	0.791	3.32E-11	8.51E-11	4.51E-09	Inhibited	http://www.genome.jp/dbget-bin/show_pathway?hsa05222+898+1017+595+3673+3685+7157+207+1163+842+4149+5290+5293+5295+5747+54205+1282+2335+3914+329+330+331+1147+3551+8517+598+7185+7188+1019+4790+5970
54	Toll-like receptor signaling pathway	4620	102	32	1.47E-11	9.477756285	0.086	3.59E-11	9.05E-11	4.89E-09	Activated	http://www.genome.jp/dbget-bin/show_pathway?hsa04620+1147+4615+5595+4790+3665+3551+1432+5603+6300+5879+5599+5601+29110+9641+10454+207+23118+7099+54472+148022+8517+5290+5293+5295+3454+3455+5609+5970+5606+5604+2353+3725
55	Jak-STAT signaling pathway	4630	155	42	2.59E-12	0.624579463	0.697	5.06E-11	1.25E-10	6.88E-09	Activated	http://www.genome.jp/dbget-bin/show_pathway?hsa04630+10253+81848+161742+200734+598+595+896+207+5290+5293+5295+6654+6655+2885+5292+122809+30837+8835+2033+10379+6774+6776+6778+10401+51588+867+868+10254+8027+3716+7297+2057+3454+3455+3459+3460+3572+3588+3977+9180+3589+3976
56	Chemokine signaling pathway	4062	189	47	3.91E-12	1.411147722	0.859	9.21E-11	2.24E-10	1.25E-08	Activated	http://www.genome.jp/dbget-bin/show_pathway?hsa04062+7852+5747+4067+5829+387+5290+5293+5295+5331+6464+2773+2782+2788+2791+59345+2885+1398+1399+2868+2869+7410+998+109+113+115+5906+8976+56288+5566+5567+5058+6774+5595+207+4893+5604+673+5879+5880+4790+5970+1147+3551+8517+6654+6655+2932
57	NF-kappa B signaling pathway	4064	91	29	8.50E-11	6.904404138	0.158	3.50E-10	8.34E-10	4.76E-08	Activated	http://www.genome.jp/dbget-bin/show_pathway?hsa04064+598+329+330+4615+7188+3554+9020+1147+8517+3551+4791+4790+5970+5335+84433+8915+7185+7099+10454+23118+257397+148022+1459+5328+4067+51588+7329+331+55367
58	NOD-like receptor signaling pathway	4621	57	22	2.39E-10	6.606042385	0.065	4.03E-10	9.45E-10	5.48E-08	Activated	http://www.genome.jp/dbget-bin/show_pathway?hsa04621+8767+8517+4790+5970+1147+3551+10454+23118+257397+329+330+7205+22900+3326+7184+5599+5601+5595+1432+5603+6300+84674
59	Glioma	5214	65	24	1.10E-10	10.24406457	0.151	4.29E-10	9.90E-10	5.84E-08	Activated	http://www.genome.jp/dbget-bin/show_pathway?hsa05214+7039+1956+3480+801+805+808+818+6464+2885+6654+6655+673+5604+5595+5290+5293+5295+207+7157+595+1019+5335+4893+1026
60	Leukocyte transendothelial migration	4670	116	34	2.86E-11	-2.402425339	0.711	5.21E-10	1.18E-09	7.08E-08	Inhibited	http://www.genome.jp/dbget-bin/show_pathway?hsa04670+100506658+1364+24146+6494+5290+5293+5295+1499+60+71+10398+10627+5747+387+1432+5603+6300+2909+1495+5829+5879+5906+7410+5880+4478+7430+83593+7852+2773+5335+998+7414+81+87
61	Fc epsilon RI signaling pathway	4664	79	26	3.56E-10	12.2091626	0.062	5.64E-10	1.26E-09	7.67E-08	Activated	http://www.genome.jp/dbget-bin/show_pathway?hsa04664+2534+207+1432+5603+6300+5609+5606+5163+5290+5293+5295+9846+4067+5335+5595+5604+4893+6654+6655+2885+81579+5599+5601+5879+5880+7410
62	Axon guidance	4360	129	35	1.59E-10	3.770071069	0.372	1.45E-09	3.18E-09	1.97E-07	Activated	http://www.genome.jp/dbget-bin/show_pathway?hsa04360+2773+7852+5595+5879+5880+4773+4775+11261+22885+59277+9353+2534+5747+998+5058+387+6091+25+1947+2050+8482+23365+4233+3984+3985+4893+55558+10512+7869+10507+10509+8829+3897+1072+2932
63	Alcoholism	5034	179	43	1.04E-10	-2.070355563	0.738	1.87E-09	4.03E-09	2.54E-07	Inhibited	http://www.genome.jp/dbget-bin/show_pathway?hsa05034+6571+4128+5566+10488+1385+468+10013+10014+3066+51564+55869+79885+83933+8841+9734+627+801+805+808+2773+2775+2782+2788+2791+59345+136+4893+673+5604+5595+8520+3014+3015+8334+94239+9555+3017+85236+3021+6464+2885+6654+6655
64	SNARE interactions in vesicular transport	4130	36	17	6.08E-10	1.583014729	0.208	3.01E-09	6.35E-09	4.09E-07	Activated	http://www.genome.jp/dbget-bin/show_pathway?hsa04130+55850+10282+51272+10652+6811+9554+116841+10228+10490+8674+8773+2054+6804+6809+8673+6844+9341
65	RIG-I-like receptor signaling pathway	4622	71	25	1.49E-10	0.531074704	0.856	3.04E-09	6.35E-09	4.13E-07	Activated	http://www.genome.jp/dbget-bin/show_pathway?hsa04622+64135+4790+5970+9641+3665+10010+9755+1147+3551+8517+29110+9636+9140+79671+1540+5300+80143+26007+1654+4214+5599+5601+1432+5603+6300
66	TGF-beta signaling pathway	4350	84	25	8.05E-09	-10.4335485	0.021	3.97E-09	8.19E-09	5.40E-07	Inhibited	http://www.genome.jp/dbget-bin/show_pathway?hsa04350+4052+7057+4089+4087+4088+92+4092+2033+7027+1875+5933+90+10468+6198+5519+387+9372+6500+5595+7048+7040+7042+659+657+652
67	VEGF signaling pathway	4370	76	25	7.82E-10	4.75010123	0.309	5.60E-09	1.14E-08	7.61E-07	Activated	http://www.genome.jp/dbget-bin/show_pathway?hsa04370+998+5335+8877+81579+3315+7867+11261+207+5290+5293+5295+4773+4775+5747+1432+5603+6300+5829+7422+5595+5604+4893+842+5879+5880
68	PPAR signaling pathway	3320	71	23	5.16E-09	1.773381943	0.06	7.08E-09	1.42E-08	9.63E-07	Activated	http://www.genome.jp/dbget-bin/show_pathway?hsa03320+5106+10999+376497+2171+5465+5467+6342+30+34+126129+1374+2180+2181+4312+51+3611+5170+6319+79966+1593+7316+1622+4199
69	Melanogenesis	4916	101	29	1.35E-09	-11.16481178	0.319	9.72E-09	1.92E-08	1.32E-06	Inhibited	http://www.genome.jp/dbget-bin/show_pathway?hsa04916+5566+5567+818+801+805+808+2773+2775+1910+4254+7855+8322+8325+5331+2033+10488+1385+109+113+115+2932+1499+7477+7483+81029+5595+5604+4893+1906
70	Dopaminergic synapse	4728	130	34	8.32E-10	-1.208204014	0.585	1.09E-08	2.12E-08	1.49E-06	Inhibited	http://www.genome.jp/dbget-bin/show_pathway?hsa04728+6571+5566+5567+5331+3708+4128+2773+2775+2782+2788+2791+59345+207+2932+10488+1385+468+1432+5599+5601+5603+6300+1312+2353+818+28227+5519+5520+5525+5526+801+805+808+406
71	Pertussis	5133	74	24	2.35E-09	3.277466138	0.411	2.10E-08	4.02E-08	2.85E-06	Activated	http://www.genome.jp/dbget-bin/show_pathway?hsa05133+801+805+808+7099+4790+5970+4615+2773+3678+387+1072+840+725+718+1432+5603+6300+5595+2353+3725+5599+5601+148022+3659
72	Bladder cancer	5219	42	18	1.36E-09	-0.60037628	0.87	2.55E-08	4.82E-08	3.47E-06	Inhibited	http://www.genome.jp/dbget-bin/show_pathway?hsa05219+4312+5228+7422+7423+7424+7057+1956+2064+1026+11186+1613+7157+1019+595+5595+5604+673+4893
73	Tight junction	4530	132	33	5.04E-09	-2.830738801	0.269	2.90E-08	5.41E-08	3.95E-06	Inhibited	http://www.genome.jp/dbget-bin/show_pathway?hsa04530+5519+100506658+1364+24146+56288+9223+2035+2036+1495+1459+60+71+6709+10398+10627+4628+1019+8531+387+60412+22808+4893+207+2773+51776+11336+1499+998+5520+81+87+7525+154810
74	Adipocytokine signaling pathway	4920	69	22	1.54E-08	2.849050176	0.249	7.79E-08	1.43E-07	1.06E-05	Activated	http://www.genome.jp/dbget-bin/show_pathway?hsa04920+4790+5970+4794+126129+1374+5106+2180+2181+5563+5571+5465+51094+1147+3551+8517+7133+6774+5599+5601+207+3667+8660
75	Amoebiasis	5146	106	27	7.94E-08	3.988910102	0.052	8.38E-08	1.52E-07	1.14E-05	Activated	http://www.genome.jp/dbget-bin/show_pathway?hsa05146+2335+3914+4790+5970+3554+7099+5868+5869+7879+3315+5290+5293+5295+5331+5566+5567+7040+7042+1282+1289+7414+81+87+5747+1992+5269+5272
76	Gap junction	4540	89	25	2.92E-08	7.55406159	0.15	8.88E-08	1.59E-07	1.21E-05	Activated	http://www.genome.jp/dbget-bin/show_pathway?hsa04540+2773+10746+983+1902+5566+5567+10381+203068+84617+109+113+115+10376+7277+7846+84790+5595+5604+4893+6654+6655+2885+1956+5331+3708
77	Calcium signaling pathway	4020	183	38	8.35E-08	6.326079121	0.146	2.34E-07	4.13E-07	3.19E-05	Activated	http://www.genome.jp/dbget-bin/show_pathway?hsa04020+80271+109+7416+10105+818+11261+1956+2064+5025+5335+8877+4638+113026+3708+5256+5331+80228+84876+93129+147+1910+3269+801+805+808+291+292+293+113+115+136+154+3363+5566+5567+490+57620+6786
78	Natural killer cell mediated cytotoxicity	4650	138	32	5.87E-08	14.96671723	0.21	2.37E-07	4.13E-07	3.22E-05	Activated	http://www.genome.jp/dbget-bin/show_pathway?hsa04650+4773+4775+11261+2534+8743+3459+3460+5335+3133+8793+8795+8797+80328+4277+100507436+5290+5293+5295+5595+5604+673+4893+6654+6655+2885+6464+5058+5879+5880+7410+3454+3455
79	Regulation of autophagy	4140	34	13	1.30E-06	6.656796278	0.013	3.19E-07	5.50E-07	4.34E-05	Activated	http://www.genome.jp/dbget-bin/show_pathway?hsa04140+10533+115201+23192+84938+84971+11345+23710+9140+30849+8408+8678+5289+5563
80	Leishmaniasis	5140	72	22	3.67E-08	2.036440432	0.486	3.36E-07	5.71E-07	4.57E-05	Activated	http://www.genome.jp/dbget-bin/show_pathway?hsa05140+718+3716+3122+3123+7099+4615+4790+5970+7040+7042+5595+2002+2353+65108+1432+5603+6300+10454+23118+3459+3460+3725
81	Legionellosis	5134	55	19	3.35E-08	1.405954556	0.572	3.60E-07	6.04E-07	4.89E-05	Activated	http://www.genome.jp/dbget-bin/show_pathway?hsa05134+840+4790+5970+664+23786+5861+9554+51128+56681+54205+842+718+3329+4791+1937+1915+1917+7099+4615
82	Rheumatoid arthritis	5323	91	23	8.20E-07	1.993116554	0.027	4.12E-07	6.84E-07	5.61E-05	Activated	http://www.genome.jp/dbget-bin/show_pathway?hsa05323+7040+7042+3589+4312+1514+3122+3123+50617+51382+51606+523+528+529+533+535+8992+9296+5228+7422+7423+7099+2353+3725
83	Amyotrophic lateral sclerosis (ALS)	5014	53	17	5.91E-07	5.798219531	0.066	7.04E-07	1.15E-06	9.58E-05	Activated	http://www.genome.jp/dbget-bin/show_pathway?hsa05014+10452+54205+598+842+7133+5606+1432+5603+6300+2876+9973+57679+79139+5879+5868+11261+7157
84	Vasopressin-regulated water reabsorption	4962	44	16	1.78E-07	2.110727618	0.326	1.02E-06	1.66E-06	0.00013929	Activated	http://www.genome.jp/dbget-bin/show_pathway?hsa04962+109+115+5566+5567+10488+1385+396+397+5868+5869+6844+10540+51164+84516+1783+51143
85	Dilated cardiomyopathy	5414	90	23	6.64E-07	0.780893856	0.388	4.16E-06	6.66E-06	0.000566408	Activated	http://www.genome.jp/dbget-bin/show_pathway?hsa05414+782+3672+3673+3678+3685+3690+3691+1605+2010+4000+7168+7169+7170+7171+109+113+115+5566+5567+60+71+7040+7042
86	Cholinergic synapse	4725	112	26	9.61E-07	4.607248414	0.353	5.39E-06	8.53E-06	0.000733392	Activated	http://www.genome.jp/dbget-bin/show_pathway?hsa04725+109+113+115+5566+5567+5331+3708+2773+2775+2782+2788+2791+59345+5595+10488+1385+468+818+5290+5293+5295+207+4893+5604+2353+2534
87	Hedgehog signaling pathway	4340	56	15	3.09E-05	-6.471276544	0.025	1.16E-05	1.82E-05	0.001584093	Inhibited	http://www.genome.jp/dbget-bin/show_pathway?hsa04340+5727+652+7477+7483+81029+7546+1456+53944+2932+5566+5567+23291+8945+51684+51715
88	Dorso-ventral axis formation	4320	24	10	8.95E-06	1.068505249	0.118	1.56E-05	2.41E-05	0.002119368	Activated	http://www.genome.jp/dbget-bin/show_pathway?hsa04320+56907+4851+2113+2114+5595+5604+6654+6655+2885+1956
89	Fanconi anemia pathway	3460	52	16	2.35E-06	-0.743528471	0.469	1.62E-05	2.48E-05	0.002205747	Inhibited	http://www.genome.jp/dbget-bin/show_pathway?hsa03460+57697+2176+55215+2178+2188+2189+79728+80010+6119+9894+4292+7398+57599+29089+201254+80198
90	ECM-receptor interaction	4512	85	19	4.66E-05	-4.72401892	0.029	1.96E-05	2.96E-05	0.002667427	Inhibited	http://www.genome.jp/dbget-bin/show_pathway?hsa04512+3914+1282+1289+1291+1293+1605+3371+2335+7057+3690+3685+6382+6383+9672+3691+3678+3672+960+3673
91	Mineral absorption	4978	51	15	8.98E-06	0.386667807	0.204	2.60E-05	3.89E-05	0.003538891	Activated	http://www.genome.jp/dbget-bin/show_pathway?hsa04978+490+7421+2495+2512+3162+3163+55630+1317+538+4501+65010+476+481+483+54822
92	Circadian rhythm - mammal	4710	22	10	3.44E-06	-0.727049618	0.739	3.53E-05	5.21E-05	0.00479608	Inhibited	http://www.genome.jp/dbget-bin/show_pathway?hsa04710+79365+8553+1407+406+4862+9572+5187+6500+23291+8945
93	Arrhythmogenic right ventricular cardiomyopathy (ARVC)	5412	74	18	2.19E-05	-0.544886677	0.183	5.39E-05	7.88E-05	0.007323889	Inhibited	http://www.genome.jp/dbget-bin/show_pathway?hsa05412+782+1605+2010+4000+5318+1832+3672+3673+3678+3685+3690+3691+60+71+1495+81+87+1499
94	Retrograde endocannabinoid signaling	4723	102	23	6.68E-06	-0.192263151	0.609	5.46E-05	7.90E-05	0.007424897	Inhibited	http://www.genome.jp/dbget-bin/show_pathway?hsa04723+5331+3708+2773+2775+2782+2788+2791+59345+221955+747+11343+57406+109+113+115+5566+5567+1432+5595+5599+5601+5603+6300
95	Gastric acid secretion	4971	75	19	6.95E-06	-0.336707464	0.877	7.93E-05	0.000113473	0.010779929	Inhibited	http://www.genome.jp/dbget-bin/show_pathway?hsa04971+109+113+115+5566+5567+5331+3708+476+481+483+6548+7430+2773+60+801+805+808+4638+818
96	Viral myocarditis	5416	70	18	9.60E-06	0.150906803	0.953	0.000115337	0.000163394	0.015685803	Activated	http://www.genome.jp/dbget-bin/show_pathway?hsa05416+1605+8672+1525+595+3122+3123+3133+3134+54205+842+60+71+4628+2534+25+857+5879+5880
97	Vascular smooth muscle contraction	4270	117	24	2.32E-05	3.256082612	0.499	0.000143368	0.000201011	0.019498058	Activated	http://www.genome.jp/dbget-bin/show_pathway?hsa04270+4638+10398+140465+4637+387+23365+147+2768+5331+3708+801+805+808+81579+800+673+5604+5595+136+109+113+115+5566+5567
98	Long-term potentiation	4720	70	17	3.75E-05	5.06787713	0.409	0.000185563	0.000257515	0.025236508	Activated	http://www.genome.jp/dbget-bin/show_pathway?hsa04720+2033+818+11261+801+805+808+6195+468+5566+5567+5595+5604+673+4893+5906+5331+3708
99	Antigen processing and presentation	4612	76	18	3.23E-05	0.736096351	0.503	0.00019518	0.000268126	0.02654446	Activated	http://www.genome.jp/dbget-bin/show_pathway?hsa04612+4800+4802+1385+1514+1520+5641+6892+2923+3133+3134+3122+3123+6890+821+3309+3326+5720+5721
100	Type II diabetes mellitus	4930	48	14	1.97E-05	0.370294952	0.911	0.000214483	0.000291697	0.029169677	Activated	http://www.genome.jp/dbget-bin/show_pathway?hsa04930+5290+5293+5295+3667+122809+8835+5595+3551+8660+5599+5601+3098+3099+80201
101	Cocaine addiction	5030	50	13	0.000143356	2.966338756	0.176	0.000292358	0.000393671	0.039760743	Activated	http://www.genome.jp/dbget-bin/show_pathway?hsa05030+6571+4128+5566+5567+2773+3725+4790+5970+10488+1385+468+627+1742
102	Melanoma	5218	71	16	0.000162879	9.304008774	0.22	0.000402646	0.000536861	0.054759801	Activated	http://www.genome.jp/dbget-bin/show_pathway?hsa05218+673+7157+4893+1019+595+1956+2260+3480+4233+1026+207+5290+5293+5295+5595+5604
103	Salivary secretion	4970	89	19	9.04E-05	0.074503574	0.956	0.000895026	0.001181782	0.121723495	Activated	http://www.genome.jp/dbget-bin/show_pathway?hsa04970+154+147+109+113+115+5566+5567+6844+5331+3708+490+801+805+808+3783+476+481+483+6548
104	GABAergic synapse	4727	89	16	0.002206975	2.024309289	0.061	0.001334544	0.001745173	0.181497986	Activated	http://www.genome.jp/dbget-bin/show_pathway?hsa04727+109+113+115+2773+2775+2782+2788+2791+59345+2752+2744+5566+5567+11345+23710+66008
105	Aldosterone-regulated sodium reabsorption	4960	39	11	0.00021103	0.11263922	0.891	0.001801106	0.002332861	0.244950437	Activated	http://www.genome.jp/dbget-bin/show_pathway?hsa04960+476+481+483+6446+3667+5290+5293+5295+5170+2810+5595
106	Prion diseases	5020	35	9	0.001621866	3.522634159	0.14	0.002132171	0.002735616	0.289975274	Activated	http://www.genome.jp/dbget-bin/show_pathway?hsa05020+5566+5567+2534+5604+5595+2002+1958+4851+3309
107	Endocrine and other factor-regulated calcium reabsorption	4961	49	12	0.00046629	1.26535587	0.546	0.002361578	0.003001632	0.321174657	Activated	http://www.genome.jp/dbget-bin/show_pathway?hsa04961+7421+490+1211+163+1759+5331+5566+5567+115+476+481+483
108	Thyroid cancer	5216	29	9	0.000360299	-0.601622559	0.789	0.00260555	0.003281063	0.354354789	Inhibited	http://www.genome.jp/dbget-bin/show_pathway?hsa05216+4893+673+5595+5604+7849+7157+1499+595+7170
109	Glutamatergic synapse	4724	126	20	0.003167255	3.275465434	0.095	0.002740731	0.003419627	0.372739362	Activated	http://www.genome.jp/dbget-bin/show_pathway?hsa04724+109+113+115+5566+5567+5331+3708+2773+2775+2782+2788+2791+59345+11261+2744+2752+81579+5338+5595+1742
110	Basal cell carcinoma	5217	55	13	0.000398389	-0.943114886	0.85	0.003044496	0.003764104	0.414051398	Inhibited	http://www.genome.jp/dbget-bin/show_pathway?hsa05217+5727+652+7157+7477+7483+81029+324+51684+7855+8322+8325+1499+2932
111	Amphetamine addiction	5031	70	15	0.000459926	-0.453233254	0.847	0.003447776	0.004224302	0.4688975	Inhibited	http://www.genome.jp/dbget-bin/show_pathway?hsa05031+6571+4128+801+805+808+818+5566+5567+10488+1385+468+11261+6804+2353+3725
112	Carbohydrate digestion and absorption	4973	44	11	0.00065955	-0.253656119	0.736	0.004189482	0.005087229	0.569769594	Inhibited	http://www.genome.jp/dbget-bin/show_pathway?hsa04973+476+481+483+2542+3098+3099+80201+5290+5293+5295+207
113	Notch signaling pathway	4330	47	11	0.001192487	2.834396649	0.474	0.004792244	0.005767656	0.65174518	Activated	http://www.genome.jp/dbget-bin/show_pathway?hsa04330+51107+5663+3066+2033+2648+9794+6868+151636+8650+9253+4851
114	Cytosolic DNA-sensing pathway	4623	62	12	0.004049078	1.432982477	0.142	0.004864925	0.00580377	0.66162978	Activated	http://www.genome.jp/dbget-bin/show_pathway?hsa04623+29110+9641+3665+4790+5970+1147+3551+8517+11128+5437+55718+84265
115	Cytokine-cytokine receptor interaction	4060	265	37	0.001018592	-1.06453684	0.718	0.006012141	0.007076208	0.817651192	Inhibited	http://www.genome.jp/dbget-bin/show_pathway?hsa04060+659+92+90+3588+3977+3572+3554+657+7048+7042+7040+84957+8764+3460+3459+3455+3454+1956+4233+4254+7424+7422+7423+80301+2057+9180+3976+3589+7852+7133+4804+27242+8742+8795+8743+8797+8793
116	Morphine addiction	5032	92	13	0.036729862	4.055455405	0.02	0.006035589	0.007076208	0.820840127	Activated	http://www.genome.jp/dbget-bin/show_pathway?hsa05032+109+113+115+5566+5567+2773+2775+2782+2788+2791+59345+2868+2869
117	Bile secretion	4976	71	13	0.004674647	0.818079278	0.282	0.010060162	0.011693863	1	Activated	http://www.genome.jp/dbget-bin/show_pathway?hsa04976+6548+476+481+483+109+113+115+5566+5567+2052+3949+3156+57552
118	Pancreatic secretion	4972	101	18	0.001343533	0	1	0.01022758	0.011787719	1	Inhibited	http://www.genome.jp/dbget-bin/show_pathway?hsa04972+5331+3708+490+476+481+483+6548+219931+81579+109+113+115+4218+5874+9545+5906+387+5879
119	Serotonergic synapse	4726	122	20	0.002151426	0.155770769	0.951	0.014714601	0.016816687	1	Activated	http://www.genome.jp/dbget-bin/show_pathway?hsa04726+3363+6571+5566+5567+5331+3708+2773+2775+2782+2788+2791+59345+4128+81579+5595+1843+4893+673+5604+351
120	Long-term depression	4730	70	13	0.00412146	1.022809996	0.761	0.02121692	0.024045842	1	Activated	http://www.genome.jp/dbget-bin/show_pathway?hsa04730+5331+81579+2768+2773+2775+3480+5595+5604+673+4893+5519+4067+3708
121	Malaria	5144	51	9	0.021452672	0.677226465	0.194	0.026976087	0.03032023	1	Activated	http://www.genome.jp/dbget-bin/show_pathway?hsa05144+6382+6383+9672+4233+7099+4615+7057+7040+7042
122	Sulfur relay system	4122	10	4	0.00629043	0.218830646	0.877	0.034203442	0.038128427	1	Activated	http://www.genome.jp/dbget-bin/show_pathway?hsa04122+81605+9054+4338+4337
123	African trypanosomiasis	5143	34	5	0.141301309	0.56462654	0.309	0.180380149	0.199444718	1	Activated	http://www.genome.jp/dbget-bin/show_pathway?hsa05143+4615+8542+7064+2150+5331
124	Complement and coagulation cascades	4610	69	10	0.053632549	-0.219707403	0.965	0.205014892	0.224855043	1	Inhibited	http://www.genome.jp/dbget-bin/show_pathway?hsa04610+7056+2152+5329+5265+5328+5327+5054+718+966+725
125	Systemic lupus erythematosus	5322	136	16	0.090270115	0	1	0.307365123	0.334413253	1	Inhibited	http://www.genome.jp/dbget-bin/show_pathway?hsa05322+718+3122+3123+3014+3015+8334+94239+9555+3017+85236+3021+6737+6628+6632+81+87
126	Phototransduction	4744	29	4	0.20988162	1.15641147	0.453	0.318798191	0.344099635	1	Activated	http://www.genome.jp/dbget-bin/show_pathway?hsa04744+2782+801+805+808
127	Staphylococcus aureus infection	5150	55	4	0.668871705	-1.694948833	0.326	0.550150198	0.58913722	1	Inhibited	http://www.genome.jp/dbget-bin/show_pathway?hsa05150+718+3122+3123+6404
128	Type I diabetes mellitus	4940	43	5	0.274050247	0	1	0.628792892	0.668092447	1	Inhibited	http://www.genome.jp/dbget-bin/show_pathway?hsa04940+3329+3122+3123+3133+3134
129	Intestinal immune network for IgA production	4672	48	5	0.356441502	0	1	0.72414126	0.760545158	1	Inhibited	http://www.genome.jp/dbget-bin/show_pathway?hsa04672+7040+3122+3123+9020+7852
130	Allograft rejection	5330	37	4	0.359215097	0	1	0.726991696	0.760545158	1	Inhibited	http://www.genome.jp/dbget-bin/show_pathway?hsa05330+3122+3123+3133+3134
131	Taste transduction	4742	52	3	0.809386988	-1.176004857	0.473	0.750419326	0.779061285	1	Inhibited	http://www.genome.jp/dbget-bin/show_pathway?hsa04742+2782+5566+5567
132	Graft-versus-host disease	5332	41	4	0.435202399	0	1	0.797266455	0.821426044	1	Inhibited	http://www.genome.jp/dbget-bin/show_pathway?hsa05332+3122+3123+3133+3134
133	Autoimmune thyroid disease	5320	52	4	0.624743707	0	1	0.918631757	0.939352774	1	Inhibited	http://www.genome.jp/dbget-bin/show_pathway?hsa05320+3122+3123+3133+3134
134	Olfactory transduction	4740	405	7	0.999999997	-1.196969223	0.715	0.954863006	0.962440401	1	Inhibited	http://www.genome.jp/dbget-bin/show_pathway?hsa04740+818+801+805+808+5566+5567+109
135	Asthma	5310	30	2	0.716496972	0	1	0.955363634	0.962440401	1	Inhibited	http://www.genome.jp/dbget-bin/show_pathway?hsa05310+3122+3123
136	Neuroactive ligand-receptor interaction	4080	273	15	0.964971571	0	1	0.999379213	0.999379213	1	Inhibited	http://www.genome.jp/dbget-bin/show_pathway?hsa04080+7067+706+2743+5025+1902+5029+136+2150+56288+1910+3363+3269+147+154+1140
